# Supplementary material for: Diagnostic Criteria and Clinical Outcomes in Sarcopenia Research: A Literature Review
Source: J Clin Med. 2018 Apr 8;7(4):70. doi: 10.3390/jcm7040070 (PMC5920444; doi:10.3390/jcm7040070)
Supplement: Supplementary file 1 [file jcm-07-00070-s001.zip]

Archive with 2 entries (2 files):
- jcm-286839-supl.-table.xlsx
- jcm-286839-supl.-figure.docx
