# Supplementary material for: Diagnostic Criteria and Clinical Outcomes in Sarcopenia Research: A Literature Review
Source: J Clin Med. 2018 Apr 8;7(4):70. doi: 10.3390/jcm7040070 (PMC5920444; doi:10.3390/jcm7040070)
Supplement: Supplementary file 1 [file jcm-07-00070-s001.zip › jcm-286839-supl.-table.xlsx]

## Sheet: Sheet1
Sarcopenia Key:	Author of Article	Title of Article	Year Published	Found with Which Key Words	Field of Study (see key)	Assessment of Sarcopenia/Frailty (see key)	Outcomes Assessed (see key)	Study Design	Number of Patients	Level of Evidence (I-V)
	Kim et al.	Comparison of sarcopenic status between elderly leprosy survivors and general population	2014	sarcopenia	6	1i	6 (leprosy survivorship)	cross sectional study	72	IV
1: Measure Muscle Mass Alone	Abellan van Kan et al.	Sarcopenia and cognitive impairment in elderly women: results from the EPIDOS cohort	2013	sarcopenia	1a	1i+7+2a+3b	5	cross sectional study	3025	IV
1a: Single L4 Psoas cross sectional area	Batsis et al.	Sarcopenia, sarcopenic obesity and mortality in older adults: results from the National Health and Nutrition Examination Survey III	2014	sarcopenia	1a	1j	1b	cross sectional study	4652	IV
1b: L4 Total Psoas Area (both muscles)	Janssen et al.	The healthcare costs of sarcopenia in the United States	2004	sarcopenia	1a	1i	3c	cross sectional study	47941	IV
1c: L4 Total Psoas Index (TSA divided by height)	Chan et al.	Comparison of quadriceps strength and handgrip strength in their association with health outcomes in older adults in primary care	2014	sarcopenia	1a	2a	4a+4b+4c (EQ-5D + BADL + IADL)	cross sectional study	764	IV
1d: Single L3 Psoas cross sectional area	Zoico et al.	Physical disability and muscular strength in relation to obesity and different body composition indexes in a sample of healthy elderly women	2004	sarcopenia	1a	1i	4b (Activities of Daily Living Scale)	cross sectional study	167	IV
1e: L3 Total Psoas Area (both muscles)	Kim et al.	The application of different appendicular skeletal muscle cutoff points and research definitions associated with health-related quality of life in Korean older people: data from KNHANES 2008–2011	2014	sarcopenia	1a	1i	4b (European Quality of Life Dimensions)	cross sectional study	6538	IV
1f: L3 Total Psoas Index (TSA divided by height)	Tanimoto et al.	Association of sarcopenia with functional decline in community-dwelling elderly subjects in Japan	2013	sarcopenia	1a	1j+2a+3b	4b (Katz scale)	cross sectional study	743	IV
1g: Cross sectional area of Quadriceps	Cao et al.	A pilot study of the SARC-F scale on screening sarcopenia and physical disability in the Chinese older people	2014	sarcopenia	1a	2a+3a	4b (SARC-F scale for physical self-maintenance, fall incidence)	cross sectional study	230	IV
1h: Cross sectional area of Quadriceps / height	Silva et al.	Association between sarcopenia, sarcopenic obesity, muscle strength, and quality of life variables in elderly women	2012	sarcopenia	1a	1i+2a	4b (SF-36 health questionnaire)	cross sectional study	56	IV
1I: Used Dexa alone (dual energy x-ray)	Tanimoto et al.	Association between sarcopenia and higher-level functional capacity in daily living in community-dwelling elderly subjects in Japan	2012	sarcopenia	1a	1j+2a+3b	4b (Tokyo Metropolitan Institute of Gerentology Index of Competence	cross sectional study	1158	IV
1J: Use BIA alone, bioelectrical impedance	Tyrovolas et al.	The role of muscle mass and body fat on disability among older adults: A cross-national analysis	2015	sarcopenia	1a	2a+3b	4b (WHODAS 2.0 score)	cross sectional study	18363	IV
1K: Measure Total Psoas Volume in 3d	Bahat et al.	Prevalence of sarcopenia and its association with functional and nutritional status among male residents in a nursing home in Turkey	2010	sarcopenia	1a	1j	4c (Lawton Instrumental activities of daily living, and Mini Nutritional Assessment Test.	cross sectional study	157	IV
	Abe et al.	Relationship between site-specific loss of thigh muscle and gait performance in women: the HIREGASAKI study	2012	sarcopenia	1a	1g	4c (max walking speed, zig-zag walking time, max isometric knee extension/flexion strength)	cross sectional study	53	IV
2: Use Measure of Strength Alone	Tolea et al.	Sarcopenia and impairment in cognitive and physical performance	2015	sarcopenia	1a	1j+2a	4c (Mini Physical Performance Test) + 5 (Montreal Cognitive Assessment)	cross sectional study	223	IV
2a: Grip Strengh	Ochi et al.	Quadriceps sarcopenia and visceral obeisty are risk factors for postural instability in the middle-aged to elderly population	2010	sarcopenia	1a	1g	4c (one leg standing time)	cross sectional study	410	IV
	Hairi et al.	Loss of muscle strength, mass (sarcopenia), and quality (specific force) and its relationship with functional limitation and physical disabiliy: the Concord Health and Ageing in Men Project	2010	sarcopenia	1a	1i	4c (quadriceps strength, grip srength)	cross sectional study	1705	IV
3: Use Measure of Physical Performance Alone	Legrand et al.	The relationship between grip strength and muscle mass (MM), inflammatory biomarkers and physical performance in community-dwelling very old persons	2013	sarcopenia	1a	1j	4c (SPPB test) + 6 (inflammatory markers: TNFa, IL-6)	cross sectional study	567	IV
3a: Short physical performance battery	Velazquez et al.	The relationship between sarcopenia,undernutrition, physical mobility and basic activities of daily living in a group of elderly women of Mexico City	2013	sarcopenia	1a	1+2a	4c (stair climb) + 6 (nutrition status)	cross sectional study	90	IV
3b: Walking speed	Dufour et al.	Sarcopenia definitions considering body size and fat mass are associated with mobility limitations: the Framingham Study	2013	sarcopenia	1a	1i	4c (walk 1/2 mile, climb stairs, perform heavy housework)	cross sectional study	767	IV
3c: Survey of activity/independence (indicate which survey)	Meng et al.	Sarcopenia Defined by Combining Height-and Weight-Adjusted Skeletal Muscle Indices is Closely Associated With Poor Physical Performance	2015	sarcopenia	1a	1i	4c (walking speed, timed up-and-go, six-minute walk, single leg stance, timed chair stands, and flexibility test)	cross sectional study	857	IV
3d: Chair Stands	Sowers et al.	Sarcopenia is related to physical functioning and leg strength in middle-aged women	2005	sarcopenia	1a	1j	4c (walking velocity and double support)	cross sectional study	712	IV
	Wu et al.	Prevalence and associated factors of sarcopenia and severe sarcopenia in older Taiwanese living in rural community: the Tianliao Old People study 04	2014	sarcopenia	1a	1j	5 (mental status exam) + 6 (working status, waist circumference, body mass index, hypertensive history, nutrition status)	cross sectional study	549	IV
For Combination Sarcopenia Measurement, indicate all used	Landi et al.	Association of anorexia with sarcopenia in a community-dwelling elderly population: results from the ilSIRENTE study	2013	sarcopenia	1a	1+2a+3b	6 (anorexia)	cross sectional study	354	IV
i.e. 1c + 2a + 3b	Seo et al.	The association between daily calcium intake and sarcopenia in older, non-obese Korean adults: the fourth Korea National Health and Nutrition Examination Survey (KNHANES IV) 2009	2013	sarcopenia	1a	1i	6 (calcium intake)	cross sectional study	1299	IV
	Hsu et al.	Association of cognitive impairment, depressive symptoms and sarcopenia among healthy older men in the veterans retirement community in southern Taiwan: a cross-sectional study	2014	sarcopenia	1a	1j+2a+3a	6 (cognitive impairment (MMSE), depressive symptoms (GDS-15)	cross sectional study	353	IV
	Da Silva Alexandre et al.	Prevalence and associated factors of sarcopenia among elderly in Brazil: findings from the SABE study	2014	sarcopenia	1a	1+2a+3b	6 (cognitive impairment, lower income, smoking, undernutrition and risk for undernutrition)	cross sectional study	1149	IV
Frailty Key:	Hashemi et al.	Diet and its relationship to sarcopenia in community dwelling Iranian elderly: a cross sectional study	2015	sarcopenia	1a	1i+2a	6 (dietary pattern)	cross sectional study	300	IV
	Akune et al.	Exercise habits during middle age are associated with lower prevalence of sarcopenia: the ROAD study	2014	sarcopenia	1a	1j+2a+3a	6 (exercise habits)	cross sectional study	1000	IV
1: Weight Loss/Appropriate Nutrition	Kim et al.	Association of vegetables and fruits consumption with sarcopenia in older adults: the Fourth Korea National Health and Nutrition Examination Survey	2015	sarcopenia	1a	1i	6 (fruit and vegetable consumption)	cross sectional study	1912	IV
1a: Fixed number of pounds (indicate how many, i.e., 10,20)	Tanimoto et al.	Sarcopenia and falls in community-dwelling elderly subjects in Japan: Defining sarcopenia according to criteria of the European Working Group on Sarcopenia in Older People	2014	sarcopenia	1a	1j+2a+3b	6 (history of falling)	cross sectional study	1110	IV
1b: Loss of percentage of weight (BMI)	Ryu et al.	Association of physical activity with sarcopenia and sarcopenic obesity in community-dwelling older adults: the Fourth Korea National Health and Nutrition Examination Survey	2013	sarcopenia	1a	1i	6 (level of physical activity)	cross sectional study	2264	IV
1c: Quantify Appetite (indicate survey)	Drey et al.	Motoneuron loss is associated with sarcopenia	2014	sarcopenia	1a	1j+2a+3b	6 (motor unit size and number indices)	cross sectional study	149	IV
1d: Nutrition survey (indicate which used)	Liu et al.	Sarcopenia, and its association with cardiometabolic and functional characteristics in Taiwan: results from I-Lan Longitudinal Aging Study	2014	sarcopenia	1a	1j+2a+3a	6 (nutrition, cognition, cardiometabolic factors)	cross sectional study	2008	IV
	Emerson et al.	Physical working capacity at fatigue threshold (PWCFT) is associated with sarcopenia-related body composition and measures of functionality in older adults	2014	sarcopenia	1a	1i	6 (Physical working capacity at fatigue threshold)	cross sectional study	58	IV
2: Use Measure of Strength Alone	Patel et al.	Lean mass, muscle strength and gene expression in community dwelling older men: findings from the Hertfordshire Sarcopenia Study (HSS)	2014	sarcopenia	1a	2a	6 (serum cyokine levels - TNF, IL-6, IFN, IL1-R1)	cross sectional study	88	IV
2a: Grip Strengh	Kim et al.	Relationship between serum ferritin levels and sarcopenia in Korean females aged 60 years and older using the fourth Korea National Health and Nutrition Examination Survey (KNHANES IV-2, 3), 2008-2009	2014	sarcopenia	1a	1i	6 (serum ferritin levels)	cross sectional study	2332	IV
	Hong et al.	Gamma-glutamyl transferase is associated with sarcopenia and sarcopenic obesity in community-dwelling older adults: results from the Fifth Korea National Health and Nutrition Examination Survey, 2010-2011	2015	sarcopenia	1a	1i	6 (serum gamma-glutamyl transferase levels)	cross sectional study	3193	IV
3: Mood (Exhaustion/Tired/Sad/Depressed/Anxious)	Chen et al.	Low serum selenium level is associated with low muscle mass in the community-dwelling elderly	2014	sarcopenia	1a	1j	6 (serum selenium levels)	cross sectional study	327	IV
3a: Survey (indicate which survey used)	Gianoudis et al.	Associations between sedentary behaviour and body composition, muscle function and sarcopenia in community-dwelling older adults	2015	sarcopenia	1a	1i+3b	6 (sitting time, TV viewing time)	cross sectional study	162	IV
	Chien et al.	The Relationship of Sleep Duration with Obesity and Sarcopenia in Community-Dwelling Older Adults	2015	sarcopenia	1a	1j	6 (sleep duration)	cross sectional study	488	IV
4: Activity (Daily living) ADLs	de Oliveira et al.	Association between sarcopenia-related phenotypes and aerobic capacity indexes of older women	2009	sarcopenia	1a	1i	6 (tests of aerobic capacity)	cross sectional study	189	IV
4a: Survey (indicate which survey used) including ambulation survey	Tieland et al.	Low vitamin D status is associated with reduced muscle mass and impaired physical performance in frail elderly people	2013	sarcopenia	1a	1i+2a+3a	6 (vitamin D level)	cross sectional study	127	IV
4b: Survey converted to calories burned	Seo et al.	Association between visceral obesity and sarcopenia and vitamin D deficiency in older koreans: the Ansan Geriatric Study	2012	sarcopenia	1a	1i	6 (vitamin D levels)	cross sectional study	216	IV
4c: Total calories burned alone	Kim et al.	The relationship of physical activity (PA) and walking with sarcopenia in Korean males aged 60 years and older using the Fourth Korean National Health and Nutrition Examination Survey (KNHANES IV-2, 3), 2008-2009	2013	sarcopenia	1a	1i	6 (walking, physical activity, protein intake)	cross sectional study	3598	IV
	Gariballa et al.	Sarcopenia: prevalence and prognostic significance in hospitalized patients	2013	sarcopenia	1b	1+2a	1b+3a+6 (depression, serum albumin concentration)	randomized control trial	432	I
5: Use Measure of Physical Performance Alone	Moisey et al.	Skeletal muscle predicts ventilator-free days, ICU-free days, and mortality in elderly ICU patients	2013	sarcopenia	1b	1f	1b+6 (ventilator-free and ICU-free days)	cross sectional study	149	IV
5a: Short physical performance battery	Sousa et al.	Sarcopenia among hospitalized patients - A cross-sectional study	2014	sarcopenia	1b	1j+2a	4a+6 (nutritional status, independence)	cross sectional study	608	IV
5b: Walking speed	Chavez-Moreno et al.	Sarcopenia and functionality in elderly inpatient	2015	sarcopenia	1b	2a	4b (Katz index)	cross sectional study	102	IV
5c: Chair Stands	Martinez et al.	Frequency of sarcopenia and associated factors among hospitalized elderly patients	2015	sarcopenia	1b	2a	5 (MSME) + 6 (smoking)	cross sectional study	110	IV
5d: Stair Climb	Maeda et al.	Sarcopenia is an independent risk factor of dysphagia in hospitalized older people	2015	sarcopenia	1b	1j+2a	6 (dysphagia)	cross sectional study	224	IV
5e: lift an object	Smoliner et al.	Prevalence of sarcopenia in geriatric hospitalized patients	2014	sarcopenia	1b	1j+2a+3a	6 (nutritional status, BMI)	cross sectional study	198	IV
	Malmstrom et al.	Low appendicular skeletal muscle mass (ASM) with limited mobility and poor health outcomes in middle-aged African Americans	2013	sarcopenia	1c	1i+3b	1b+4b (LSOA-II)	cross sectional study	998	IV
6: Presence of comorbidities (other medical problems like heart disease)	Song et al.	Association between obesity and asthma in the elderly population: potential roles of abdominal subcutaneous adiposity and sarcopenia	2012	sarcopenia	1c	1i	4c (PFTs)	cross sectional study	994	IV
6a: Comorbidity Index (indicate which)	Choi et al.	Implication of circulating irisin levels with brown adipose tissue and sarcopenia in humans	2014	sarcopenia	1c	1i	6 (circulating irisin levels)	cross sectional study	401	IV
	Serra-Prat et al.	Relationship between Plasma Ghrelin Levels and Sarcopenia in Elderly Subjects: A Cross-Sectional Study	2015	sarcopenia	1c	1j+2a	6 (ghrelin levels)	cross sectional study	88	IV
7: Cognitive Impairment	Yu et al.	Evening chronotype is associated with metabolic disorders and body composition in middle-aged adults	2015	sarcopenia	1c	1i	6 (morning vs evening chronotype)	cross sectional study	1620	IV
7a: Screening survey (indicate which used)	Beltran Valls et al.	Protein carbonylation and heat shock proteins in human skeletal muscle: relationships to age and sarcopenia	2014	sarcopenia	1c	1i+3a	6 (protein carbonylation, heat shock protein expression)	cross sectional study	32	IV
7b: diagnosis of dementia	Wasserman et al.	High prevalence of low skeletal muscle mass associated with male gender in midlife and older HIV-infected persons despite CD4 cell reconstitution and viral suppression	2014	sarcopenia	1c	1j+2a+3b	6 (recreational psychoactive substance use, intravenous drug use)	cross sectional study	80	IV
	Pongchaiyakul et al.	Prevalence of sarcopenia and associated factors among Thai population	2013	sarcopenia	1c	1i	6 (urban living environment)	cross sectional study	832	IV
8: Measure Muscle Mass Alone	Park et al.	A positive association of vitamin D deficiency and sarcopenia in 50 year old women, but not men	2014	sarcopenia	1c	1i	6 (Vitamin D, cholesterol levels, dietary intakes of energy, protein, and carbohydrates)	cross sectional study	5263	IV
8a: Measure calf size (gastroc)	Hotta et al.	Relation of physical function and physical activity to sarcopenia in hemodialysis patients: A preliminary study	2015	sarcopenia	2a	1j	4c (handgrip + gait speed) +6 (hemoglobin, CRP levels)	cross sectional study	33	IV
8b: Measure quadriceps	Leenders et al.	Patients with type 2 diabetes show a greater decline in muscle mass, muscle strength, and functional capacity with aging	2014	sarcopenia	2a	1i	4c (sit to stand test) + 6 (type II diabetes)	cross sectional study	92	IV
	Kim et al.	Prevalence of and factors associated with sarcopenia in elderly patients with end-stage renal disease	2014	sarcopenia	2a	1j+2a	5+6 (depressive symptoms, end-stage renal disease)	cross sectional study	95	IV
9: Social Connectedness	Kato et al.	Association of abdominal visceral adiposity and thigh sarcopenia with changes of arteriosclerosis in hemodialysis patients	2011	sarcopenia	2a	1g	6 (atherosclerosis: brachial ankle-pulse wave velocity, carotid artery-media thickness, cardio-ankle vascular index.	cross sectional study	161	IV
9a: Survey (indicate which)	Moon et al.	Relationship between Stage of Chronic Kidney Disease and Sarcopenia in Korean Aged 40 Years and Older Using the Korea National Health and Nutrition Examination Surveys (KNHANES IV-2, 3, and V-1, 2), 2008-2011	2015	sarcopenia	2a	1i	6 (chronic kidney disease, vit D levels, caloric intake)	cross sectional study	11625	IV
	Sharma et al.	Association of sarcopenia with eGFR and misclassification of obesity in adults with CKD in the United States	2014	sarcopenia	2a	1i	6 (eGFR)	cross sectional study	11643	IV
For Combination Frailty Measurement, indicate all used	Tanaka et al.	Reduction in Endogenous Insulin Secretion is a Risk Factor of Sarcopenia in Men with Type 2 Diabetes Mellitus	2015	sarcopenia	2a	1i	6 (endogenous insulin secretion)	cross sectional study	191	IV
i.e 1a + 5b + 8c	Lamarca et al.	Prevalence of sarcopenia in elderly maintenance hemodialysis patients: the impact of different diagnostic criteria	2014	sarcopenia	2a	1i+1j	6 (hemodialysis)	cross sectional study	102	IV
	Srikanthan et al.	Sarcopenia exacerbates obesity-associated insulin resistance and dysglycemia: findings from the Natrional Health and Nutrition Examination Survey III	2010	sarcopenia	2a	1i	6 (homeostasis model assessment of insulin resistance, glcosylated hemoglobin, prevalence of pre-diabetes by pre-determined factors)	cross sectional study	14528	IV
Outcomes Key:	Moon et al.	Low skeletal muscle mass is associated with insulin resistance, diabetes, and metabolic syndrome in the Korean population: the Korea National Health and Nutrition Examination Survey (KNHANES) 2009-2010	2014	sarcopenia	2a	1i	6 (insulin resistance, diabetes, and metabolic syndrome)	cross sectional study	10432	IV
1: Mortality	Lee et al.	Appendicular skeletal muscle mass and insulin resistance in an elderly korean population: the korean social life, health and aging project-health examination cohort	2015	sarcopenia	2a	1j	6 (insulin resistance)	cross sectional study	158	IV
1a: Post-operative death	Kim et al.	Type 2 diabetes is associated with low muscle mass in older adults	2014	sarcopenia	2a	1i	6 (type II diabetes)	cross sectional study	414	IV
1b: Mortality with no operation	Ozkayar et al.	Evaluation of sarcopenia in renal transplant recipients	2015	sarcopenia	2a	2a	6 (vit D levels, kidney disease)	cross sectional study	166	IV
	Huillard et al.	Sarcopenia and body mass index predict sunitinib-induced early dose-limiting toxicities in renal cancer patients	2013	sarcopenia	2a+2e	1f	6 (dose-limiting toxicity, acute vascular toxicities)	retrospective cohort	61	II
2: Post-operative Complications	Merli et al.	Muscle depletion increases the risk of overt and minimal hepatic encephalopathy: results of a prospective study	2012	sarcopenia	2b	2a	6 (hepatic encephalopathy)	prospective cohort	300	II
	Glass et al.	Sarcopenia and a physiologically low respiratory quotient in patients with cirrhosis: a prospective controlled study	2013	sarcopenia	2b	1b	6 (cirrhosis, respiratory quotient)	prospective cohort	50	II
3: Cost/Hospital stay	Moon et al.	The role of skeletal muscle in development of nonalcoholic fatty liver disease	2013	sarcopenia	2b	1j	6 (fatty liver index)	cross sectional study	9565	IV
3a: Length of hospital stay	Hayashi et al.	Physical inactivity and insufficient dietary intake are associated with the frequency of sarcopenia in patients with compensated viral liver cirrhosis	2013	sarcopenia	2b	1j+2a	6 (number of steps, energe intake per ideal bodyweight)	cross sectional study	50	IV
3b: Cost of hopsital stay	Dello et al.	Sarcopenia negatively affects preoperative total functional liver volume in patients undergoing liver resection	2013	sarcopenia	2b	1b	6 (Total functional liver volume)	cross sectional study	40	IV
3c: Total cost	Schneider et al.	Sarcopenia is prevalent in patients with Crohn's disease in clinical remission	2008	sarcopenia	2c	1i	6 (bone mineral density-osteopenia)	cross sectional study	82	IV
	Bryant et al.	Low muscle mass and sarcopenia: common and predictive of osteopenia in inflammatory bowel disease	2015	sarcopenia	2c	2a	6 (osteopenia, osteoporosis, IBD)	cross sectional study	137	IV
4: Physical Disability	Barret et al.	Sarcopenia is linked to treatment toxicity in patients with metastatic colorectal cancer	2014	sarcopenia	2c+2e	1	6 (chemotherapy toxicity)	cross sectional study	51	IV
4a: Need for inpatient rehab/institutionilized	Medvedev et al.	Age-related sarcopenia as the risk factor of development of myocardial dysfunction and chronic heart failure in elderly patients with arterial hypertension	2012	sarcopenia	2d	1f	6 (heart disease)	cross sectional study	100	IV
4b: Survey of activity ADLs (indicate which survey)	Chien et al.	Sarcopenia, cardiopulmonary fitness, and physical disability in community-dwelling elderly people	2010	sarcopenia	2d	1j	4c (Groningen Activity Restriction Scale)+4+4c(3 minute step test, grip strength)	cross sectional study	275	IV
4c: Physical performance testing (state which)	Perna et al.	Association between muscle mass and adipo-metabolic profile: a cross-sectional study in older subjects	2015	sarcopenia	2d	1i	6 (adipo-metabolic profile)	cross sectional study	290	IV
	Ohara et al.	Portable indices for sarcopenia are associated with pressure wave reflection and central pulse pressure: the J-SHIPP study	2015	sarcopenia	2d	1j+2a	6 (arterial stiffness, central pulse pressure)	cross sectional study	1593	IV
5: Cognitive disability	Ochi et al.	Arterial stiffness is associated with low thigh muscle mass in middle aged to elderly men	2010	sarcopenia	2d	1g	6 (atherosclerosis: carotid intima-media thickness)	cross sectional study	496	IV
	Chung et al.	Body composition and its association with cardiometabolic risk factors in the elderly: a focus on sarcopenic obesity	2013	sarcopenia	2d	1	6 (BP, glucose tolerance, lipid profiles, inflammatory markers, vit D level)	cross sectional study	2943	IV
6: Separate medical condition (e.g. dysphagia, insomnia, heart disease, etc)	Sanada et al.	A cross-sectional study of sacopenia in Japanese men and women: reference values and association with cardiovascular risk factors	2010	sarcopenia	2d	1i	6 (brachial-ankle pulse wave velocity, glycation of serum proteins)	cross sectional study	1488	IV
	Chung et al.	Body composition and its association with cardiometabolic risk factors in the elderly: a focus on sarcopenic obesity	2013	sarcopenia	2d	1i	6 (cardiometabolic risk factors, vitamin D deficiency, metabolic syndrome)	cross sectional study	2943	IV
Field of Study Key:	Kim et al.	Relationship between sarcopenic obesity and cardiovascular disease risk as estimated by the Framingham risk score	2015	sarcopenia	2d	1i	6 (cardiovascular disease risk)	cross sectional study	3320	IV
	Chin et al.	Sarcopenia is independently associated with cardiovascular disease in older Korean adults: the Korea National Health and Nutrition Examination Survey (KNHANES) from 2009	2013	sarcopenia	2d	1i	6 (CVD, fasting glucose, total cholesterol)	cross sectional study	1578	IV
1: Population based	Baek et al.	Sarcopenia and sarcopenic obesity and their association with dyslipidemia in Korean elderly men: the 2008-2010 Korea National Health and Nutrition Examination Survey	2014	sarcopenia	2d	1i	6 (dyslipidemia)	cross sectional study	3483	IV
1a: elderly	Sanada et al.	Adverse effects of coexistence of sarcopenia and metabolic syndrome in japanese women	2012	sarcopenia	2d	1a+1i+2a	6 (HbA1c, systolic BP, triglycerides, brachial-ankle pulse)	cross sectional study	533	IV
1b: all hospitilized patients (not limited to any specialty)	Han et al.	Sarcopenia as a determinant of blood pressure in older Koreans: findings from the Korea National Health and Nutrition Examination Surveys (KNHANES) 2008-2010	2014	sarcopenia	2d	1i	6 (hypertension)	cross sectional study	4846	IV
1c: All-comers in population (not limited to elderly)	Park et al.	Sarcopenic obesity as an independent risk factor of hypertension	2013	sarcopenia	2d	1i	6 (hypertension)	cross sectional study	6832	IV
	Aubertin-Leheudre et al.	Effect of sarcopenia on cardiovascular disease risk factors in obese postmenopausal women	2006	sarcopenia	2d	1i	6 (lipid profile, insulin, glucose, CRP)	cross sectional study	22	IV
2: Medicine	Lu et al.	Sarcopenic obesity is closely associated with metabolic syndrome	2013	sarcopenia	2d	1j	6 (metabolic syndrome, serum triglycerides, high-density lipoprotein cholesterol, fasting glucose)	cross sectional study	600	IV
2a: Kidney (dialysis, etc)	Ishii et al.	Metabolic syndrome, sarcopenia and role of sex and age: cross-sectional analysis of Kashiwa cohort study	2014	sarcopenia	2d	1j+2a	6 (metabolic syndrome)	cross sectional study	1971	IV
2b: Liver (non-operative patients)	Sampaio et al.	Arterial stiffness is associated with low skeletal muscle mass in Japanese community-dwelling older adults	2014	sarcopenia	2d	1j+2a+3a	6 (polypharmacy, risk of malnutrition, arterial stiffness)	cross sectional study	175	IV
2c: GI (non-operative patients)	Lee et al.	Association between skeletal muscle mass and radial augmentation index in an elderly Korean population	2014	sarcopenia	2d	1j	6 (radial augmentation index, a measure of arterial stiffness)	cross sectional study	180	IV
2d: Cardiovascular	Abe et al.	Influence of sarcopenia on cardiovascular risk factors in non-obese men	2012	sarcopenia	2d	1	6 (serum total cholesterol and HDL-c)	cross sectional study	410	IV
2e: Oncology	Park et al.	A positive association between stroke risk and sarcopenia in men aged ≥ 50 years, but not women: results from the Korean National Health and Nutrition Examination Survey 2008-2010	2014	sarcopenia	2d	1i	6 (stroke, cardiovascular disease)	cross sectional study	7208	IV
2f: Pulmonology	Marzetti et al.	Shorter telomeres in peripheral blood mononuclear cells from older persons with sarcopenia: results from an exploratory study	2014	sarcopenia	2e	1j	6 (PBMC telomere length)	cross sectional study	142	IV
	Koo et al.	Conflicting role of sarcopenia and obesity in male patients with chronic obstructive pulmonary disease: Korean National Health and Nutrition Examination Survey	2014	sarcopenia	2f	1i	4b (EQ-5D) + 6 (COPD, FEV, FVC)	cross sectional study	574	IV
3: General Surgery	van de Bool et al.	Antagonistic implications of sarcopenia and abdominal obesity on physical performance in COPD	2015	sarcopenia	2f	1i	4c (CPET) + 6 (CRP levels)	cross sectional study	505	IV
3a: Colorectal surgery	Gologanu et al.	Body composition in patients with chronic obstructive pulmonary disease	2014	sarcopenia	2f	1j	4c (six minutes walking distance) + 6 (COPD, maximal inspiratory pressure)	cross sectional study	36	IV
3b: Trauma Surgery	Bahat et al.	Relation between hand grip strength, respiratory muscle strength and spirometric measures in male nursing home residents	2014	sarcopenia	2f	2a	6 (maximal inspiratory pressure (MIP) and maximal expiratory pressure (MEP))	cross sectional study	104	IV
3c: Liver Transplant	Jeon et al.	Low pulmonary function is related with a high risk of sarcopenia in community-dwelling older adults	2015	sarcopenia	2f	1i	6 (pulmonary function, FEV+FVC)	cross sectional study	463	IV
3d: Hepatobiliary Surgery (not transplant, but liver or bile duct cancers)	Sheean et al.	The prevalence of sarcopenia in patients with respiratory failure classified as normally nourished using computed tomography and subjective global assessment	2014	sarcopenia	2f	1f	6 (respiratory failure, nutrition status)	cross sectional study	56	IV
	Go et al.	Association between Sarcopenia, Bone Density, and Health-Related Quality of Life in Korean Men	2013	sarcopenia	4a	1i	4 (EQ-5D) + 6 (bone mineral density)	cross sectional study	1397	IV
4: Surgical Subspeciality	Di Monaco et al.	Presarcopenia and sarcopenia in hip-fracture women: prevalence and association with ability to function in activities of daily living	2015	sarcopenia	4a	1i+2a	4c (Barthel index)	cross sectional study	138	IV
4a: Orthopedics (fracture, hip replacement)	Patil et al.	Sarcopenia and osteopenia among 70-80-year-old home-dwelling Finnish women: prevalence and association witih functional performance	2013	sarcopenia	4a	1a+1i+2a+3b	4c (grip strength, gait speed)	cross sectional study	400	IV
4b: Urology	Walsh et al.	Sarcopenia in premenopausal and postmenopausal women with osteopenia, osteoporosis, and normal bone mineral density	2006	sarcopenia	4a	1i	6 (bone mineral density and T score)	cross sectional study	131	IV
4c: Gynecological Oncology	Miyakoshi et al.	Prevalence of sarcopenia in Japanese women with osteopenia and osteoporosis	2013	sarcopenia	4a	1i	6 (bone mineral density, osteoporosis/osteopenia)	cross sectional study	2400	IV
4d: Neurosurgery	Aubertin-Leheudre et al.	Relationship between sarcopenia and fracture risks in obese postmenopausal women	2009	sarcopenia	4a	1i	6 (bone mineral density)	cross sectional study	27	IV
4e: Plastic Surgery	Sherk et al.	Relationships between body composition, muscular strength, and bone mineral density in estrogen-deficient postmenopausal women	2009	sarcopenia	4a	1i	6 (bone mineral density)	cross sectional study	55	IV
	Genaro et al.	Influence of body composition on bone mass in postmenopausal osteoporotic women	2010	sarcopenia	4a	1i	6 (bone mineral density)	cross sectional study	65	IV
5: Neurology	Gentil et al.	Association between femoral neck bone mineral density and lower limb fat-free mass in post-menopausal women	2007	sarcopenia	4a	1i	6 (bone mineral density)	cross sectional study	189	IV
	Pereira et al.	Relationship between pre-sarcopenia, sarcopenia and bone mineral density in elderly men	2015	sarcopenia	4a	1i	6 (bone mineral density)	cross sectional study	198	IV
6: Dermatology	Lima et al.	Fat-free mass, strength, and sarcopenia are related to bone mineral density in older women	2009	sarcopenia	4a	1i+2	6 (bone mineral density)	cross sectional study	246	IV
	Kirchengast et al.	Sex-specific associations between soft tissue body composition and bone mineral density among older adults.	2012	sarcopenia	4a	1i	6 (bone mineral density)	cross sectional study	282	IV
	Coin et al.	Predictors of low bone mineral density in the elderly: the role of dietary intake, nutritional status and sarcopenia	2007	sarcopenia	4a	1i	6 (bone mineral density)	cross sectional study	352	IV
	Verschueren et al.	Sarcopenia and its relationship with bone mineral density in middle-aged and elderly european men	2013	sarcopenia	4a	1i	6 (bone mineral density)	cross sectional study	679	IV
	Yu et al.	Incremental predictive value of sarcopenia for incident fracture in an elderly Chinese cohort	2014	sarcopenia	4a	1i	6 (fracture risk, osteoporosis)	prospective cohort	2000	II
	Di Monaco et al.	Prevalence of sarcopenia and its association with osteoporosis in 313 older women following a hip fracture.	2011	sarcopenia	4a	1i	6 (hip fracture)	cross sectional study	340	IV
	Di Monaco et al.	Sarcopenia is more prevalent in men than in women after hip fracture: a cross-sectional study of 591 inpatients.	2012	sarcopenia	4a	1i	6 (hip fracture)	cross sectional study	591	IV
	Singh et al.	Jump test performance and sarcopenia status in men and women, 55 to 75 years of age	2014	sarcopenia	4a	1i	6 (jump power, velocity, height)	cross sectional study	60	IV
	Wu et al.	Sarcopenia is related to increased risk for low bone mineral density	2013	sarcopenia	4a	1i+1j	6 (low bone mineral density)	cross sectional study	600	IV
	Lee et al.	Sarcopenic obesity is more closely associated with knee osteoarthritis than is nonsarcopenic obesity: a cross-sectional study.	2012	sarcopenia	4a	1i	6 (osteoarthritis)	cross sectional study	2893	IV
	Kim et al.	The association between the low muscle mass and osteoporosis in elderly Korean people	2014	sarcopenia	4a	1i	6 (osteoporosis risk)	cross sectional study	2479	IV
	Sjoblom et al.	Relationship between postmenopausal osteoporosis and the components of clinical sarcopenia	2013	sarcopenia	4a	1i+2a+3b	6 (osteoporosis, fractures, fall risk)	cross sectional study	590	IV
	Verschueren et al.	Sarcopenia and its relationship with bone mineral density in middle-aged and elderly European men	2013	sarcopenia	4a	1i	6 (osteoporosis)	cross sectional study	679	IV
	Hida et al.	Sarcopenia and sarcopenic leg as potential risk factors for acute osteoporotic vertebral fracture among older women	2015	sarcopenia	4a	1i	6 (osteoporotic vertebral fracture)	cross sectional study	1824	IV
	Toda et al.	A decline in lower extremity lean body mass per body weight is characteristic of women with early phase osteoarthritis of the knee	2000	sarcopenia	4a	1j	6 (prevalence of osteoarthritis)	cross sectional study	235	IV
	Lee et al.	Sarcopenic obesity is more closely associated with knee osteoarthritis than is nonsarcopenic obesity: a cross-sectional study	2013	sarcopenia	4a	1i	6 (radiographic knee OA)	cross sectional study	2893	IV
	Marzetti et al.	Serum levels of C-terminal agrin fragment (CAF) are associated with sarcopenia in older hip fractured patients	2014	sarcopenia	4a	1j+2a	6 (serum C-terminal fragment of agrin levels)	cross sectional study	42	IV
	Iolascon et al.	Sarcopenia in women with vertebral fragility fractures	2013	sarcopenia	4a	1i	6 (vertebral fractures)	cross sectional study	67	IV
	Lee et al.	Muscle strength and quality are associated with severity of menopausal symptoms in peri- and post-menopausal women	2013	sarcopenia	4c	1i+2a	6 (menopausal symptom severity)	cross sectional study	148	IV
	Lee et al.	Urine melatonin levels are inversely associated with sarcopenia in postmenopausal women	2014	sarcopenia	4c	1i	6 (urine melatonin levels)	cross sectional study	78	IV
	Murakami et al.	Relationship between chewing ability and sarcopenia in Japanese community-dwelling older adults	2014	sarcopenia	4f	1j+2a+3b	6 (chewing ability)	cross sectional study	761	IV
	Maeda et al.	Decreased tongue pressure is associated with sarcopenia and sarcopenic dysphagia in the elderly	2015	sarcopenia	4f	1+2a	6 (dysphagia, tongue pressure)	cross sectional study	104	IV
	Janssen	Influence of sarcopenia on the development of physical disability: the Cardiovascular Health Study	2006	sarcopenia	1a	1	4b (non-specific study)	cross sectional study	5036	IV
	Janssen et al.	Low relative muscle mass (sarcopenia) in older persons is associated with functional impairment and physical disability	2002	sarcopenia	1a	1j	4b (nonspecific survery of ADLs)	cross sectional study	14818	IV
	Rolland et al.	Difficulties with physical function associated with obsesity, sarcopenia, and sarcopenic-obesity in community-dwelling elderly women: The EPIDOS Study	2009	sarcopenia	1a	1i	4b (nonspecific survey)	cross sectional study	1308	IV
	Lee et al.	Associated factors and health impact of sarcopenia in older chinese men and women: a cross-sectional study	2007	sarcopenia	1a	1i	4c (grip strength, timed chair-stands, stride length, and timed 6-meter walk)+6 (cigarette smoking, chronic illnesses)	cross sectional study	4000	IV
	Bouchard et al.	Sarcopenic/obesity and physical capacity in older men and women: data from the nutrition as a determinant of Successful Aging (NuAge)-The Quebec Longitudinal Study	2009	sarcopenia	1a	1i	4c (up and go, chair stands, walking speed, one leg stand)	cross sectional study	904	IV
	Cesari et al.	Sarcopenia, obesity, and inflammation--results from the Trial of Angiotensin Converting Enzyme Inhibition and Novel Cardiovascular Risk Factors Study	2005	sarcopenia	2d	1	6 (cardiovascular factors: CRP, interleukin 6, PAI-1)	cross sectional study	286	IV
	Foley et al.	Kidney function and sarcopenia in the United States general population: NHANES III	2007	sarcopenia	2a	1j	6 (GFR)	cross sectional study	13770	IV
	Sayer et al.	Grip strength and the metabolic syndrome: findings from the Hertforshire Cohort Study	2007	sarcopenia	2d	2a	6 (metabolic syndrome: triglycerides, HDL, BP, waist circumference, 2hr glucose)	cross sectional study	2677	IV
	Dogan et al.	Correlations between sarcopenia and hypertensive target organ damage in a turkish cohort.	2012	sarcopenia	2d	1j	6(hypertensive retinopathy/nephropathy)	cross sectional study	365	IV
	Kang et al.	Limb/trank lean mass ratio as a risk factor for mortality in peritoneal dialysis patients	2013	sarcopenia	2a	1i	1	retrospective cohort	534	II
	Peng et al.	Impact of sarcopenia on outcomes following resection of pancreatic adenocarcinoma	2012	sarcopenia	3d	1b	1	retrospective cohort	557	II
	van Vugt et al.	Skeletal Muscle Depletion is Associated with Severe Postoperative Complications in Patients Undergoing Cytoreductive Surgery with Hyperthermic Intraperitoneal Chemotherapy for Peritoneal Carcinomatosis of Colorectal Cancer	2015	sarcopenia	3a	1f	2	retrospective cohort	206	II
	Song et al.	Sarcopenia and increased adipose tissue infiltration of muscle in elderly African American women	2004	sarcopenia	1a	1i	4	prospective cohort	26	II
	Voron et al.	Sarcopenia Impacts on Short- and Long-term Results of Hepatectomy for Hepatocellular Carcinoma	2014	sarcopenia	3d	1e	1+1a	Retrospective cohort	109	II
	Hamaguchi et al.	Impact of Quality as Well as Quantity of Skeletal Muscle on Outcomes After Liver Transplantation	2014	sarcopenia	3c	1m	1+1a+2	Retrospective cohort	200	II
	Fujiwara et al.	Sarcopenia, intramuscular fat deposition, and visceral adiposity independently predict the outcomes of hepatocellular carcinoma	2015	sarcopenia	3d	1d	1+1b	Retrospective cohort	1257	II
	Sharma et al.	Sarcopenia as a predictor of complications in penile cancer patients undergoing inguinal lymph node dissection	2014	sarcopenia	4b	1f	1+2	Retrospective cohort	43	II
	Kuroki et al.	Sarcopenia: Pre-operative Assessment of Muscle Mass to Predict Surgical Complications and Prognosis in Patients with Endometrial Cancer	2015	sarcopenia	4c	1e	1+2+3a+6	Retrospective cohort	122	II
	Okumura et al.	Impact of preoperative quality as well as quantity of skeletal muscle on survival after resection of pancreatic cancer	2015	sarcopenia	3a	1m	1+2+6	Retrospective cohort	230	II
	Hirani et al.	Sarcopenia Is Associated With Incident Disability, Institutionalization, and Mortality in Community-Dwelling Older Men: The Concord Health and Ageing in Men Project	2015	sarcopenia	1a	1i+2a+3b	1+4a+4b	Prospective cohort	1705	II
	Pereira et al.	Sarcopenia in chronic kidney disease on conservative therapy: prevalence and association with mortality	2015	sarcopenia	2a	1+1j+2a	1+6	Prospective cohort	300	II
	Villaseñor et al.	Prevalence and prognostic effect of sarcopenia in breast cancer survivors: the HEAL Study	2012	sarcopenia	4c	1i	1+6	Prospective cohort	471	II
	Meza-Junco et al.	Sarcopenia as a Prognostic Index of Nutritional Status in Concurrent Cirrhosis and Hepatocellular Carcinoma	2013	sarcopenia	3c	1f	1a	Prospective cohort	98	II
	Kaido et al.	Impact of sarcopenia on survival in patients undergoing living donor liver transplantation	2013	sarcopenia	3c	1j	1a	retrospective cohort	124	II
	Englesbe et al.	Sarcopenia and mortality after liver transplantation	2010	sarcopenia	3c	1b	1a	retrospective cohort	163	II
	van Vledder et al.	Body composition and outcome in patients undergoing resection of colorectal liver metastases.	2012	sarcopenia	3d	1g	1a	retrospective cohort	196	II
	Psutka et al.	Sarcopenia in patients with bladder cancer undergoing radical cystectomy: impact on cancer-specific and all-cause mortality	2014	sarcopenia	4b	1f	1a	retrospective cohort	205	II
	Valero et al.	Sarcopenia adversely impacts postoperative complications following resection or transplantation in patients with primary liver tumors	2015	sarcopenia	3d	1f	1a+2	retrospective cohort	96	II
	Krell et al.	Association between sarcopenia and the risk of serious infection among adults undergoing liver transplantation	2013	sarcopenia	3c	1b	1a+2	retrospective cohort	111	II
	Lodewick et al.	Are sarcopenia, obesity and sarcopenic obesity predictive of outcome in patients with colorectal liver metastases	2015	sarcopenia	3d	1f	1a+2	retrospective cohort	171	II
	Masuda et al.	Sarcopenia is a prognostic factor in living donor liver transplantation	2014	sarcopenia	3c	1e	1a+2	retrospective cohort	204	II
	Smith et al.	Sarcopenia as a predictor of complications and survival following radical cystectomy	2014	sarcopenia	4b	1f	1a+2	retrospective cohort	224	II
	Peng et al.	Sarcopenia negatively impacts short-term outcomes in patients undergoing hepatic resection for colorectal liver metastasis	2011	sarcopenia	3d	1b	1a+2	retrospective cohort	259	II
	Reisinger et al.	Functional compromise reflected by sarcopenia, frailty, and nutritional depletion predicts adverse postoperative outcome after colorectal cancer surgery	2015	sarcopenia	3d	1f	1a+2	retrospective cohort	310	II
	Lee et al.	Dorsal muscle group area and surgical outcomes in liver transplantation	2014	sarcopenia	3c	1b	1a+2	retrospective cohort	325	II
	Du et al.	Sarcopenia is a predictor of outcomes in very elderly patients undergoing emergency surgery	2014	sarcopenia	3	1f	1a+2+3a	Retrospective cohort	170	II
	Montano-Loza et al.	Severe muscle depletion predicts postoperative length of stay but is not associated with survival after liver transplantation	2014	sarcopenia	3c	1f	1a+2+3a+6 (ascites, bilirubin and creatinine levels, INR)	retrospective cohort	248	II
	Matsubara et al.	Sarcopenia is a prognostic factor for overall survival in patients with critical limb ischemia	2015	sarcopenia	2d	1e	1a+2+6	Retrospective cohort	64	II
	Tsien et al.	Post-liver transplantation sarcopenia in cirrhosis: a prospective evaluation	2014	sarcopenia	3c	1c	1a+2+6 (risk of diabetes mellitus)	prospective cohort	53	II
	Sharma et al.	Sarcopenia as a predictor of overall survival after cytoreductive nephrectomy for metastatic renal cell carcinoma	2015	sarcopenia	2a+2e	1f	1a+3a+6 (more blood transfusions and neoadjuvant systemic therapy)	retrospective cohort	93	II
	Miyamoto et al.	Sarcopenia is a Negative Prognostic Factor After Curative Resection of Colorectal Cancer	2015	sarcopenia	3a	1	1a+6 (carcinoembryonic antigen levels)	retrospective cohort	220	II
	Harimoto et al.	Sarcopenia as a predictor of prognosis in patients following hepatectomy for hepatocellular carcinoma	2013	sarcopenia	3d	1f	1a+6 (liver dysfunction)	retrospective cohort	186	II
	Itoh et al.	Effect of body composition on outcomes after hepatic resection for hepatocellular carcinoma	2014	sarcopenia	3d	1l	1a+6 (visceral fat area)	retrospective cohort	190	II
	Parsons et al.	Evaluation of clinical relevance of body composition parameters in patients with cancer metastatic to the liver treated with hepatic arterial infusion chemotherapy.	2012	sarcopenia	2b+2e	1d	1b	retrospective cohort	57	II
	Camus et al.	Prognostic impact of fat tissue loss and cachexia assessed by computed tomography scan in elderly patients with diffuse large B-cell lymphoma treated with immunochemotherapy	2014	sarcopenia	2e	1f	1b	retrospective cohort	80	II
	Lanic et al.	Sarcopenia is an independent prognostic factor in elderly patients with diffuse large B-cell lymphoma treated with immunochemotherapy	2014	sarcopenia	2e	1f	1b	retrospective cohort	82	II
	Kim et al.	Sarcopenia as a useful predictor for long-term mortality in cirrhotic patients with ascites	2014	sarcopenia	2b	1c	1b	retrospective cohort	89	II
	Cerri et al.	Sarcopenia and malnutrition in acutely ill hospitalized elderly: Prevalence and outcomes	2015	sarcopenia	1b	1j+2a	1b	prospective cohort	103	II
	Parsons et al.	Body composition, symptoms, and survival in advanced cancer patients referred to a phase I service	2012	sarcopenia	2e	1d	1b	retrospective cohort	104	II
	Kimyagarov et al.	Skeletal muscle mass abnormalities are associated with survical rates of institutionalized elderly nursing home residents.	2012	sarcopenia	1a	1	1b	retrospective cohort	109	II
	Tan et al.	Sarcopenia in an overweight or obese patient is an adverse prognostic factor in pancreatic cancer	2009	sarcopenia	2c	1d	1b	prospective cohort	111	II
	Landi et al.	Sarcopenia and mortality among older nursing home residents	2012	sarcopenia	1a	1	1b	prospective cohort	122	II
	Miller et al.	Worsening central sarcopenia and increasing intra-abdominal fat correlate with decreased survival in patients with adrenocortical carcinoma	2012	sarcopenia	2e	1a	1b	retrospective cohort	125	II
	Hanai et al.	Sarcopenia impairs prognosis of patients with liver cirrhosis	2015	sarcopenia	2b	1f	1b	retrospective cohort	130	II
	Chamchod et al.	(P091) sarcopenia/cachexia is associated with reduced survival and locoregional control in head and neck cancer patients receiving radiotherapy: results from quantitative imaging analysis of lean body mass	2015	sarcopenia	4f	1f	1b	prospective cohort	175	II
	Miyamoto et al.	Negative Impact of Skeletal Muscle Loss after Systemic Chemotherapy in Patients with Unresectable Colorectal Cancer	2015	sarcopenia	2b+2e	1f	1b	retrospective cohort	182	II
	Kilgour et al.	Handgrip strength predicts survival and is associated with markers of clinical and functional outcomes in advanced cancer patients	2013	sarcopenia	2e	2a	1b	prospective cohort	203	II
	Dodson et al.	Impact of sarcopenia on outcomes following intra-arterial therapy of hepatic malignancies	2013	sarcopenia	2b+2e	1f	1b	retrospective cohort	216	II
	Iritani et al.	Skeletal muscle depletion is an independent prognostic factor for hepatocellular carcinoma	2015	sarcopenia	2b+2e	1f	1b	retrospective cohort	217	II
	Landi et al.	Sarcopenia and mortality risk in frail older persons aged 80 years and older: results from ilSIRENTE study	2013	sarcopenia	1a	1+2a+3b	1b	prospective cohort	364	II
	Kim et al.	Sarcopenia: an independent predictor of mortality in community-dwelling older Korean men	2014	sarcopenia	1a	1i+3a	1b	prospective cohort	556	II
	Vetrano et al.	Association of sarcopenia with short- and long-term mortality in older adults admitted to acute care wards: results from the CRIME study	2014	sarcopenia	1b	1j	1b	prospective cohort	770	II
	Cesari et al.	Skeletal muscle and mortality results from the InCHIANTI study	2009	sarcopenia	1a	1b	1b	prospective cohort	934	II
	Bunout et al.	Association between sarcopenia and mortality in healthy older people	2011	sarcopenia	1a	1i	1b	retrospective cohort	1413	II
	Martin et al.	Cancer Cachexia in the Age of Obesity: Skeletal Muscle Depletion Is a Powerful Prognostic Factor, Independent of Body Mass Index	2013	sarcopenia	2c+2e	1f	1b	Prospective cohort	1473	II
	Newman et al.	Strength, but not muscle mass, is associated with mortality in the health, aging, and body composition study cohort	2006	sarcopenia	1c	2+2a+1g+1i	1b	Prospective cohort	2292	II
	Murphy et al.	Transition to sarcopenia and determinants of transitions in older adults: a population-based study	2014	sarcopenia	1a	2a+3b	1b	prospective cohort	2928	II
	Atkins et al.	Sarcopenic obesity and risk of cardiovascular disease and mortality: a population-based cohort study of older men	2014	sarcopenia	2d	1i+1j	1b	prospective cohort	4252	II
	Fukushima et al.	Sarcopenia as a prognostic biomarker of advanced urothelial carcinoma	2015	sarcopenia	4b	1f	1b + 6 (CRP, LDH, ALP serum levels)	retrospective cohort	88	II
	Sabel et al.	Sarcopenia as a prognostic factor among patients with stage III melanoma	2011	sarcopenia	2e	1b	1b+2	prospective cohort	101	II
	Yadav et al.	Relationship between sarcopenia, six-minute walk distance and health-related quality of life in liver transplant candidates	2015	sarcopenia	3c	1f	1b+4b (short form 36 scores)	retrospective cohort	213	II
	Noori et al.	Mid-arm muscle circumference and quality of life and survival in maintenance hemodialysis patients	2010	sarcopenia	2a	1i	1b+4b(form 36 quality of life score)	Prospective cohort	792	II
	Sanchez-Rodriguez et al.	Sarcopenia, physical rehabilitation and functional outcomes of patients in a subacute geriatric care unit	2014	sarcopenia	1b	1j+2a	1b+4c (Barthel index)	prospective cohort	99	II
	Del Fabro et al.	The Relationship Between Body Composition and Response to Neoadjuvant Chemotherapy in Women with Operable Breast Cancer	2014	sarcopenia	4c	1d	1b+6	Retrospective cohort	134	II
	Isoyama et al.	Comparative associations of muscle mass and muscle strength with mortality in dialysis patients	2014	sarcopenia	2a	1i+2a	1b+6	Prospective cohort	330	II
	Narumi et al.	Sarcopenia evaluated by fat-free mass index is an important prognostic factor in patients with chronic heart failure	2015	sarcopenia	2d	1	1b+6 (CHF, cardiac events, BNP levels)	case control	324	III
	Stene et al.	Changes in skeletal muscle mass during palliative chemotherapy in patients with advanced lung cancer	2015	sarcopenia	4f	1f	1b+6 (disease stage, chemotherapy regimen, response to chemotherapy)	retrospective cohort	35	II
	Tan et al.	Sarcopenia is associated with toxicity in patients undergoing neo-adjuvant chemotherapy for oesophago-gastric cancer	2015	sarcopenia	2c+2e	1f	1b+6 (dose-limiting toxicity)	retrospective cohort	89	II
	Yip et al.	Assessment of sarcopenia and changes in body composition after neoadjuvant chemotherapy and associations with clinical outcomes in oesophageal cancer	2014	sarcopenia	2c+2e	1f	1b+6 (neoadjuvant chemotherapy)	retrospective cohort	35	II
	Isoyama et al.	Comparative associations of muscle mass and muscle strength with mortality in dialysis patients	2014	sarcopenia	2a	1i+2a	1b+6 (Old age, comorbidities, protein-energy wasting, physical inactivity, low albumin, and inflammation)	prospective cohort	330	II
	Jung et al.	Effect of muscle mass on toxicity and survival in patients with colon cancer undergoing adjuvant chemotherapy	2015	sarcopenia	2c+2e	1c	1b+6 (toxicity of chemotherapy)	retrospective cohort	229	II
	Honda et al.	Obese sarcopenia in patients with end-stage renal disease is associated with inflammation and increased mortality	2007	sarcopenia	2a	1i	1b+6(inflammatory biomarkers)	prospective cohort	328	II
	Delgado et al.	Association of Frailty With Body Composition Among Patients on Hemodialysis	2013	sarcopenia	2a	1b+4a+5b+5c	1g+1i+1j	Prospective cohort	80	II
	Lloyd et al.	Recurrent and injurious falls in the year following hip fracture: a prospective study of incidence and risk factors from the Sarcopenia and Hip Fracture study	2009	sarcopenia	4a	1d	2 (falls)	prospective cohort	193	II
	Otsuji et al.	Preoperative Sarcopenia Negatively Impacts Postoperative Outcomes Following Major Hepatectomy with Extrahepatic Bile Duct Resection	2015	sarcopenia	3d	1f	2+3a+3d+6	Retrospective cohort	256	II
	Joglekar et al.	Sarcopenia is an independent predictor of complications following pancreatectomy for adenocarcinoma	2015	sarcopenia	3d	1f	2+3a+4a+6 (delayed gastric emptying)	retrospective cohort	118	II
	Sheetz et al.	Cost of major surgery in the sarcopenic patient	2013	sarcopenia	3	1b	2+3c	retrospective cohort	1593	II
	Kirk et al.	One-year postoperative resource utilization in sarcopenic patients	2015	sarcopenia	3	1b	2+3c+6 (readmission rate, location of discharge)	Retrospective cohort	1279	II
	Ida et al.	Sarcopenia is a Predictor of Postoperative Respiratory Complications in Patients with Esophageal Cancer	2015	sarcopenia	2c+2e	1j	2+6 (pulmonary function)	prospective cohort	138	II
	Keevil et al.	Grip strength in a cohort of older medical inpatients in Malaysia: a pilot study to describe the range, determinants and association with length of hospital stay	2013	sarcopenia	1b	2a	3a	prospective cohort	80	II
	Rayar et al.	Sarcopenia in children with acute lymphoblastic leukemia	2013	sarcopenia	2e	1i	3a	retrospective cohort	91	II
	Lieffers et al.	Sarcopenia is associated with post-operative infection and delayed recovery from colorectal cancer resection surgery	2012	sarcopenia	3a	1b	3a+4a+6 (infection risk)	retrospective cohort	234	II
	da Silva Alexandre et al.	Sarcopenia according to the European working group on sarcopenia in older people (EWGSOP) versus dynapenia as a risk factor for disability in the elderly	2014	sarcopenia	1a	1i+2a+3b	4+4b	Prospective cohort	1413	II
	Cesari et al.	Sarcopenia-related parameters and incident disability in older persons: results from the "Invecchiare in Chianti" study	2015	sarcopenia	1a	1+2a+3b	4b	prospective cohort	922	II
	Fairchild et al.	Sarcopenia and frailty in elderly trauma patients	2015	sarcopenia	1b	1b	4b (dependent living)	retrospective chart review	252	IV
	Shiozu et al.	Association of sarcopenia with swallowing problems, related to nutrition and activities of daily living of elderly individuals	2015	sarcopenia	1a	1j+2a	4b (FIM score) +6 (dysphagia, nutrition)	prospective cohort	77	II
	Wallengren et al.	Loss of muscle mass in the end of life in patients with advanced cancer	2015	sarcopenia	2e	1i	4b (QLQ-C30 scores) + 6 (serum CRP levels)	retrospective cohort	471	II
	Beaudart et al.	Quality of life and physical components linked to sarcopenia: The SarcoPhAge study	2015	sarcopenia	1a	1i+2a	4b+4c+5+6 (MMSE, drug use, Mobility test, Lawton scale, falls)	prospective cohort	534	II
	Amigues et al.	Low skeletal muscle mass and risk of functional decline in elderly community-dwelling women: the prospective EPIDOS study	2013	sarcopenia	1a	1i	4c	prospective cohort	975	II
	Morandi et al.	The Association Between the Probability of Sarcopenia and Functional Outcomes in Older Patients Undergoing In-Hospital Rehabilitation	2015	sarcopenia	1b	2a, 8a from frailty	4c (Barthel index score, walking mobility)	prospective cohort	280	II
	Li et al.	Combined association of chronic disease and low skeletal muscle mass with physical performance in older adults in the Sarcopenia and Translational Aging Research in Taiwan (START) study	2015	sarcopenia	1a	1j+2a+3a+3b	4c (gait speed)	retrospective cohort	2398	II
	Rolland et al.	Sarcopenia, calf circumference, and physical function of elderly women: A cross-sectional study	2003	sarcopenia	1a	1i	4c (grip strength, calf circumference)	cross sectional study	1458	IV
	Kim et al.	Incidence and predictors of sarcopenia onset in community-dwelling elderly Japanese women: 4-year follow-up study	2015	sarcopenia	1a	1j+2a	4c (GUG test) + 6 (heart disease, hyperlipidemia, cystatin C serum levels)	prospective cohort	538	II
	Spira et al.	Prevalence and definition of sarcopenia in community dwelling older people	2015	sarcopenia	1a	1i+2a+3b	4c (self-reported physical tasks)	Prospective cohort	1405	II
	Chang et al.	The impacts of sarcopenia and obesity on physical performance in the elderly	2015	sarcopenia	1c	1j	4c (TUG test, gait speed)	retrospective cohort	3627	II
	Waters et al.	Osteoporosis and gait and balance disturbances in older sarcopenic obese New Zealanders	2010	sarcopenia	4a	1i	4c (up and go, chair stand, single leg stand, step test) + 6 (bone mineral density)	randomized control trial	183	I
	Visser et al.	Sarcopenic obesity is associated with adverse clinical outcome after cardiac surgery	2013	sarcopenia	3	1j+2a	6 (adverse outcomes post-surgery: infections	prospective cohort	325	II
	Yoo et al.	Sarcopenia is a risk factor for elevated aminotransferase in men independently of body mass index, dietary habits, and physical activity	2015	sarcopenia	2b	1i	6 (aminotransferase levels)	cross sectional study	13431	IV
	Coin et al.	Predictors of low bone mineral density in elderly males with chronic obstructive pulmonary disease: the role of body mass index	2010	sarcopenia	4a	1i	6 (bone mineral density)	case-control	82	III
	van Vugt et al.	Elevated high-sensitive cardiac troponin T levels are associated with low skeletal muscle mass in abdominal surgical oncology patients at risk for coronary artery disease	2015	sarcopenia	2d	1f	6 (cardiac troponin levels)	retrospective cohort	126	II
	Hiraoka et al.	Muscle atrophy as pre-sarcopenia in Japanese patients with chronic liver disease: computed tomography is useful for evaluation	2015	sarcopenia	2b	1f	6 (chronic hepatitis, cirrhosis)	retrospective cohort	988	II
	Stephen et al.	Sarcopenic-obesity and cardiovascular disease in the elderly	2009	sarcopenia	2d	1j+2a	6 (CVD risk factors)	prospective cohort	3366	II
	Cosqueric et al.	Sarcopenia is predictive of nosocomial infection in care of the elderly	2006	sarcopenia	1b	1i	6 (development of nosocomial infection)	prospective cohort	101	II
	Lee et al.	Physical frailty in older adults is associated with metabolic and atherosclerotic risk factors and cognitive impairment independent of muscle mass.	2011	sarcopenia	2d	1i+2a+3b+3d	6 (diabetes, HTN, stroke, heart disease, cognitive impairment, smokig, phsical activit, waist-hip ratio, ankle-brachial index	prospective cohort	4000	II
	Anandavadivelan et al.	Sarcopenic obesity: A probable risk factor for dose limiting toxicity during neo-adjuvant chemotherapy in oesophageal cancer patients	2015	sarcopenia	2c+2e	1f	6 (dose limiting toxicity for chemotherapy)	retrospective cohort	72	II
	Cushen et al.	Body Composition by Computed Tomography as a Predictor of Toxicity in Patients With Renal Cell Carcinoma Treated With Sunitinib	2014	sarcopenia	2a+2e	1f	6 (dose-limiting toxicity for chemotherapy)	retrospective cohort	55	II
	Cousin et al.	Low skeletal muscle is associated with toxicity in patients included in phase I trials	2014	sarcopenia	2e	1f	6 (dose-limiting toxicity for chemotherapy)	prospective cohort	93	II
	Prado et al.	Sarcopenia as a determinant of chemotherapy toxicity and time to tumor progression in metastatic breast cancer patients receiving capecitabine treatment	2009	sarcopenia	2e	1d	6 (drug toxicity and time to tumor progression)	prospective cohort	55	II
	Scott et al.	Investigating the predictive ability of gait speed and quadriceps strength for incident falls in community-dwelling older women at high risk of fracture	2014	sarcopenia	1a	2a+3b	6 (fall risk)	randomized control trial	135	I
	Scott et al.	Sarcopenic obesity and dynapenic obesity: 5-year associations with falls risk in middle-aged and older adults	2014	sarcopenia	1c	1i	6 (fall risk)	prospective cohort	674	II
	Scott et al.	Operational definitions of sarcopenia and their associations with 5-year changes in falls risk in community-dwelling middle-aged and older adults	2014	sarcopenia	1c	1i+2a	6 (fall risk)	prospective cohort	681	II
	Landi et al.	Sarcopenia as a risk factor for falls in elderly individuals: results from the ilSIRENTE study	2012	sarcopenia	1a	1+2a+3b	6 (falls)	prospective cohort	260	II
	Sayer et al.	Falls, sarcopenia, and growth in early life: findings from the Hertfordshire cohort study	2006	sarcopenia	1c	2a	6 (falls)	retrospective cohort	2148	II
	Orsatti et al.	Low appendicular muscle mass is correlated with femoral neck bone mineral density loss in post-menopausal women	2011	sarcopenia	4a	1i	6 (femoral neck bone mineral density)	prospective cohort	64	II
	Yu et al.	Sarcopenia combined with FRAX probabilities improves fracture risk prediction in older Chinese men	2014	sarcopenia	4a	1+2a+3b	6 (hip fracture)	prospective cohort	4000	II
	Hong et al.	Relationship between sarcopenia and nonalcoholic fatty liver disease: the Korean Sarcopenic Obesity Study	2014	sarcopenia	2b+2d	1i	6 (insulin resistance, arterial stiffness, CRP levels)	cross sectional study	452	IV
	Aleman-Mateo et al.	Association between insulin resistance and low relative appendicular skeletal muscle mass: evidence from a cohort study in community-dwelling older men and women participants	2014	sarcopenia	2a	1i	6 (insulin resistance)	combined retrospective-prospective cohort study	147	II
	Woo et al.	Telomere length is associated with decline in grip strength in older persons aged 65 years and over	2014	sarcopenia	1a	1i+2a+3b	6 (leukocyte telomere length)	prospective cohort	2006	II
	Yuki et al.	Relationship between low free testosterone levels and loss of muscle mass	2013	sarcopenia	4b	1i	6 (level of free testosterone)	prospective cohort	957	II
	Waters et al.	Mitochondrial function in physically active elders with sarcopenia	2009	sarcopenia	1a	1i	6 (mitochondrial aerobic metabolism activity)	prospective cohort	24	II
	Kawamoto et al.	Changes in oxidized low-density lipoprotein cholesterol are associated with changes in handgrip strength in Japanese community-dwelling persons	2015	sarcopenia	2d	2a	6 (oxidized low-density lipoprotein cholesterol)	prospective cohort	74	II
	Mir et al.	Sarcopenia predicts early dose-limiting toxicities and pharmacokinetics of sorafenib in patients with hepatocellular carcinoma	2012	sarcopenia	2b+2e	1b	6 (sorafenib toxicity)	retrospective cohort	40	II
	Antoun et al.	Low body mass index and sarcopenia associated with dose-limiting toxicity of sorafenib in patients with renal cell carcinoma	2010	sarcopenia	2a+2e	1d	6 (sorafenib toxicity)	randomized control trial	55	I
	Antoun et al.	Association of skeletal muscle wasting with treatment with sorafenib in patients with advanced renal cell carcinoma: results from a placebo-controlled study	2010	sarcopenia	2a+2e	1d	6 (sorafenib toxicity)	randomized control trial	80	I
	Aguiar et al.	SARCOSPA - Sarcopenia in spondyloarthritis patients	2014	sarcopenia	4a	1 (Lee's equation)	6 (spondyloarthritis)	case control	60	III
	Yu et al.	Incidence, reversibility, risk factors and the protective effect of high body mass index against sarcopenia in community-dwelling older Chinese adults	2014	sarcopenia	2d	1j+2a+3a	6 (stroke, COPD, lower physical activity levels, presence of instrumental activities of daily living impairments)	prospective cohort	4000	II
	Fulster et al.	Muscle wasting in patients with chronic heart failure: results from the studies investigating co-morbidities aggravating heart failure (SICA-HF)	2013	sarcopenia	2d	1i+2a+3b	6 (total peak oxygen consumption, exercise time, left ventricular ejection fraction)	prospective cohort	200	II
	Huh et al.	Gender-specific association between urinary sodium excretion and body composition: Analysis of the 2008-2010 Korean National Health and Nutrition Examination Surveys	2015	sarcopenia	1c	1i	6 (urinary sodium excretion)	cross sectional study	7162	IV
	Liu et al.	Poor vitamin D status is prospectively associated with greater muscle mass loss in middle-aged and elderly Chinese individuals	2014	sarcopenia	1a	1i	6 (Vitamin D serum levels)	prospective cohort	568	II
	Cherin et al.	Prevalence of sarcopenia among healthy ambulatory subjects: the sarcopenia begins from 45 years	2014	sarcopenia	1c	1i+2a	6 (amount of leisure physical activity)	cross sectional study	1445	IV
